# Supplementary material for: Analysis of the Localization of Schizosaccharomyces pombe Glucan Synthases in the Presence of the Antifungal Agent Caspofungin
Source: Int J Mol Sci. 2023 Feb 21;24(5):4299. doi: 10.3390/ijms24054299 (PMC10002279; doi:10.3390/ijms24054299)
Supplement: Supplementary file 1 [file ijms-24-04299-s001.zip]

Archive with 1 entries (1 files):
- ijms-2158817-supplementary.pdf
